# Supplementary material for: Exogenous melatonin reduces the inhibitory effect of osmotic stress on photosynthesis in soybean
Source: PLoS One. 2019 Dec 23;14(12):e0226542. doi: 10.1371/journal.pone.0226542 (PMC6927616; doi:10.1371/journal.pone.0226542)
Supplement: S1 File — This file contains date including antioxidant activity, MDA levels, H2O2 contents, O2·- production rates, fluorescence characteristics, gas exchange parameters, principal component analysis data. (XLSX) [file pone.0226542.s001.xlsx]

## Sheet: Table
Table 1
	Treatment	Leaf area index (LAI) per plant			Leaf area duration (LAD) (m2·d·m-2)
		V1	V3	R1	V3-V1	R1-V3
	WW	0.0766±0.0009 aA	0.1560±0.0015 aA	0.2390±0.0019 aA	1.0018±0.0020 aA	1.1167±0.0251 aA
	WW+ML	0.0773±0.0004 aA	0.1559±0.0006 aA	0.2400±0.0020 aA	0.9929±0.0108 aA	1.1310±0.0343 aA
	WW+MR	0.0772±0.0003 aA	0.1563±0.0007 aA	0.2386±0.0035 aA	0.9986±0.0036 aA	1.1071±0.0487 aA
	PEG	0.0624±0.0014 bB	0.1132±0.0024 cB	0.1623±0.0012 cB	0.6411±0.0062 cB	0.6608±0.0164 cB
	PEG+ML	0.0636±0.0009 bB	0.1171±0.0026 bcB	0.1708±0.0011 bB	0.6711±0.0051 bB	0.6862±0.0146 cB
	PEG+MR	0.0640±0.0015 bB	0.1238±0.0008 BB	0.1754±0.0012 bB	0.6725±0.0042 bB	0.6941±0.0184 bB
Table 2
	Stage	Treatment	Leaves (g)	Petioles (g)	Stems (g)	Roots (g)
	V1	WW	0.40±0.02aA	0.08±0.01abAB	0.20±0.02aA	0.66±0.02aA
		WW+ML	0.41±0.01aA	0.09±0.01aA	0.19±0.02aAB	0.68±0.02aA
		WW+MR	0.39±0.02abA	0.09±0.02aA	0.18±0.02abAB	0.66±0.01aA
		PEG	0.35±0.03cB	0.05±0.01cB	0.14±0.01cC	0.50±0.03cC
		PEG+ML	0.35±0.05cB	0.05±0.01cB	0.14±0.01cC	0.56±0.04bcBC
		PEG+MR	0.36±0.02bcAB	0.06±0.01bcAB	0.15±0.02bcBC	0.59±0.03bB
	V3	WW	0.52±0.01aA	0.15±0.02aA	0.31±0.01aA	1.01±0.02aA
		WW+ML	0.53±0.02aA	0.17±0.01aA	0.33±0.03aA	1.02±0.01aA
		WW+MR	0.55±0.03aA	0.16±0.02aA	0.32±0.02aA	1.00±0.03aA
		PEG	0.44±0.01cA	0.12±0.01bA	0.25±0.01bA	0.81±0.02cB
		PEG+ML	0.48±0.02bA	0.13±0.01bA	0.27±0.01bA	0.90±0.03bcAB
		PEG+MR	0.46±0.01bcA	0.12±0.02bA	0.27±0.01bA	0.95±0.03bAB
	R1	WW	2.39±0.20aA	0.89±0.11aA	1.21±0.06aA	2.03±0.06aA
		WW+ML	2.42±0.22aA	0.91±0.09aA	1.19±0.06aA	2.06±0.11aA
		WW+MR	2.38±0.19aA	0.88±0.12aA	1.20±0.09aA	2.11±0.16aA
		PEG	1.69±0.11cB	0.64±0.02bB	0.83±0.05bB	1.80±0.09bB
		PEG+ML	1.81±0.16bcAB	0.69±0.10bAB	0.87±0.06bB	1.86±0.08bAB
		PEG+MR	1.85±0.10bAB	0.71±0.09bAB	0.88±0.03bB	1.91±0.10abAB
Table 3
	Treatment		PH/cm	One SP	Two SP	Three SP	Four SP	SPP	100-SW/g	Yield (g/plant)
	V1	WW	83.7±3.89a	3.71±0.59a	11.0±2.11a	13.6±1.35a	2.19±0.17a	75.3±2.35a	18.03±0.21a	13.57±0.59a
		WW+ML	84.9±2.88a	3.77±0.69a	10.89±1.01a	13.2±1.11a	2.31±0.19a	74.39±3.01a	18.11±0.11a	13.47±0.36a
		WW+MR	84.2±2.99a	3.80±0.31a	11.03±0.98a	13.2±1.21a	2.44±0.11a	75.22±2.84a	18.01±0.10a	13.62±0.59a
		PEG	61.0±5.87d	1.33±0.31c	6.17± 0.99c	9.50±0.89b	2.33±0.15b	51.5±3.19c	17.19±0.10a	8.85±1.01d
		PEG+ML	71.2±2.35c	2.33±0.39b	9.50±1.24b	12.8±1.28ab	1.67±0.09c	66.5±1.89b	17.52±0.11a	11.65±0.59c
		PEG+MR	75.60±1.11b	1.60±0.35c	9.20±1.07b	13.2±1.11a	3.00±0.13a	71.6±2.21ab	17.71±0.09a	12.68±0.99b
	V3	WW	83.7±3.89a	3.71±0.39ab	11.0±2.11a	13.6±1.35a	2.19±0.17a	75.3±2.35a	18.03±0.21a	13.57±0.59a
		WW+ML	85.1±4.03a	3.48±0.29a	12.3±1.11a	12.98±0.89a	2.21±0.16a	75.86±1.36a	18.09±0.11a	13.72±0.29a
		WW+MR	84.5±4.38a	3.59±0.33a	10.98±1.39a	13.03±1.21a	2.23±0.19a	73.56±1.29a	18.02±0.10a	13.26±0.69a
		PEG	63.5±3.88c	2.25±0.19c	5.75±1.69b	10.5±1.27b	1.01±0.11b	49.3±1.89c	17.22±0.14a	8.48±1.03c
		PEG+ML	66.8±4.99bc	4.00±0.34a	10.8±1.89a	9.75±0.89c	2.02±0.08a	62.8±2.19b	17.55±0.10a	11.01±0.88b
		PEG+MR	72.8±5.69b	3.50±0.28b	5.50±1.37b	13.3±1.07a	2.05±0.11a	62.3±2.09b	17.96±0.07a	11.18±1.06b
	R1	WW	83.7±3.89a	3.71±0.39a	11.0±2.11a	13.6±1.35a	2.19±0.17a	75.3±2.35a	18.03±0.21a	13.57±0.59a
		WW+ML	85.3±3.19a	3.75±0.21a	11.26±1.03a	12.88±1.02a	3.02±0.21a	76.99±0.16a	18.13±0.11a	13.96±0.36a
		WW+MR	84.9±2.99a	3.69±0.11a	11.33±0.65a	13.5±0.59a	2.29±0.13a	76.01±0.14a	18.1±0.09a	13.76±0.44a
		PEG	67.50±2.59c	1.50±0.13c	7.67±1.43d	10.50±0.89b	1.17±0.28b	53.00±2.13d	17.23±0.02c	9.13±0.99d
		PEG+ML	72.17±1.86b	2.33±0.23b	9.83±0.79b	10.50±1.35b	1.17±0.48b	58.17±2.09c	17.68±0.05b	10.28±1.03c
		PEG+MR	78.40±1.74a	2.40±0.65b	8.20±2.36c	12.40±1.36ab	2.20±0.49a	64.80±2.56b	17.61±0.02b	11.41±0.93b

## Sheet: Figure
Fig. 2
A	SOD
		WW	± SE	WW+ML	± SE	WW+MR	± SE	PEG	± SE	PEG+ML	± SE	PEG+MR	± SE
	V1	199.8	6.21	195.6	7.02	201.7	6.89	208.68	3.55408	221.74	5.13623	223.17	5.88504
	V3	198.8	5.33	200.2	6.03	199.9	5.99	222.96	5.87	232.82	4.84443	245.76	6.887
	R1	213.97	5.21	215.89	5.03	213.13	5.36	233.43	3.01	236.73	2.99	252.01	3.39
B	POD
		WW	± SE	WW+ML	± SE	WW+MR	± SE	PEG	± SE	PEG+ML	± SE	PEG+MR	± SE
	V1	3518.7	120.19	3509.36	99.83	3601.39	69.34	3735.01	65.2729	4013.71	74.7	4211.4	140.186
	V3	5219.8	113.19	5301.98	69.37	5311.19	87.65	5552.85	86.0734	5751.81	63.5635	5897.89	115.187
	R1	5429.9	69.89	5499.12	79.48	5433.38	80.16	5855.57	56.893	6113.69	89.646	6160.68	99.353
C	CAT
		WW	± SE	WW+ML	± SE	WW+MR	± SE	PEG	± SE	PEG+ML	± SE	PEG+MR	± SE
	V1	331.6	10.21	339.64	9.99	341.08	11.36	344.06	11.3599	363.39	4.62266	378.05	12.5741
	V3	378.6	12.016	379.69	12.39	384.17	11.08	394.12	5.8034	409.74	12.5191	415.76	8.16
	R1	413.87	14.68	420.14	9.88	422.33	8.95	444.04	6.08	455.353	11.384	471.566	16.365
D	MDA
		WW	± SE	WW+ML	± SE	WW+MR	± SE	PEG	± SE	PEG+ML	± SE	PEG+MR	± SE
	V1	15.19	0.79	15.31	1.01	14.99	0.98	22.9	0.87734	18.78	0.49938	16.12	0.76406
	V3	17.22	0.69	17.36	1.22	17.59	0.99	21.03	1.24322	22.24	0.6658	19.13	0.64701
	R1	23.22	1.03	23.51	1.36	23.49	1.06	29.91	1.213	27.34	1.64	26.13	1.51758
Fig. 3
A	H2O2
		WW	± SE	WW+ML	± SE	WW+MR	± SE	PEG	± SE	PEG+ML	± SE	PEG+MR	± SE
	V1	11.19	0.35	11.31	0.21	11.2	0.16	16.55	0.49	14.19	0.37	14.38	0.34
	V3	15.88	0.29	16.01	0.33	15.76	0.28	21.31	1.03	18.77	0.59	16.59	0.44
	R1	18.13	0.41	18.33	0.44	18.36	0.38	25.28	0.89	23.17	0.59	21.59	0.68
B	O2∙-
		WW	± SE	WW+ML	± SE	WW+MR	± SE	PEG	± SE	PEG+ML	± SE	PEG+MR	± SE
	V1	4.89	0.19	4.93	0.22	4.95	0.14	9.89	0.35	8.13	0.43	7.98	0.33
	V3	6.87	0.22	6.89	0.11	6.93	0.22	12.33	0.32	10.22	0.29	9.59	0.36
	R1	8.59	0.14	8.63	0.2	8.7	0.17	15.21	0.24	13.89	0.33	12.67	0.41
Fig.5
A	Fv/Fm
		WW	± SE	WW+ML	± SE	WW+MR	± SE	PEG	± SE	PEG+ML	± SE	PEG+MR	± SE
	V1	0.62	0.0513	0.63	0.03241	0.64	0.0245	0.42	0.0114	0.4501	0.01121	0.46714	0.01978
	V3	0.71	0.05549	0.73	0.02456	0.73	0.0212	0.51	0.01167	0.56	0.01877	0.5987	0.01536
	R1	0.99	0.0168	1.04	0.0321	1.09	0.02036	0.75	0.01264	0.8	0.01268	0.83	0.01853
B	NPQ
		WW	± SE	WW+ML	± SE	WW+MR	± SE	PEG	± SE	PEG+ML	± SE	PEG+MR	± SE
	V1	1.06	0.03	1.09	0.01265	1.11	0.02103	1.39	0.03982	1.26	0.04985	1.22	0.03983
	V3	1.15	0.06	1.18	0.01465	1.21	0.02013	1.52	0.04839	1.38	0.01287	1.4421	0.0206
	R1	1.61	0.01235	1.68	0.02037	1.79	0.01459	2.19	0.01687	2.08	0.01234	2.03	0.02044
C	ΦPSII
		WW	± SE	WW+ML	± SE	WW+MR	± SE	PEG	± SE	PEG+ML	± SE	PEG+MR	± SE
	V1	0.11	0.00842	0.1253	0.00368	0.1176	0.00984	0.0756	0.00227	0.0816	0.00177	0.0827	0.00252
	V3	0.14	0.00967	0.159	0.00698	0.149	0.00739	0.09664	0.00166	0.1049	0.00296	0.10996	0.00199
	R1	0.22	0.00659	0.2369	0.00489	0.2311	0.00876	0.1412	0.00359	0.1507	0.00583	0.1581	0.00367
D	ETR
		WW	± SE	WW+ML	± SE	WW+MR	± SE	PEG	± SE	PEG+ML	± SE	PEG+MR	± SE
	V1	8.89	1.0143	8.9641	0.9843	8.9226	0.3513	5.9	0.35774	6.476	0.29299	6.256	0.27321
	V3	10.4	1.1347	10.5169	0.5897	10.4569	0.6987	6.45	0.21667	7.114	0.2755	7.554	0.2153
	R1	14.326	0.90356	14.6872	0.92148	14.5315	0.81123	9.59	0.3679	10.157	0.40214	10.469	0.4698
Fig.5
A	Pn
		WW	± SE	WW+ML	± SE	WW+MR	± SE	PEG	± SE	PEG+ML	± SE	PEG+MR	± SE
	V1	12.34	0.59	12.46	0.47	12.41	0.44	9.21	0.59	9.92	0.79	9.72	0.26
	V3	22.31	0.59	22.51	0.39	22.46	0.69	18.09	0.39	19.82	0.59	21.55	0.69
	R1	25.69	0.98	25.8	0.77	25.73	0.68	21.39	0.41	22.46	0.46	23.19	0.51
B	Ci
		WW	± SE	WW+ML	± SE	WW+MR	± SE	PEG	± SE	PEG+ML	± SE	PEG+MR	± SE
	V1	261.8	2.26	269.98	2.97	264.46	4.21	231.3	3.88	238.2	2.69	236.8	3.21
	V3	282.8	5.89	291.23	3.29	284.26	3.66	251.7	5.11	255.3	4.21	269.1	4.54
	R1	311.69	4.88	319.88	3.21	315.19	3.99	281.69	3.961	288.79	4.299	298.19	3.93
C	Tr
		WW	± SE	WW+ML	± SE	WW+MR	± SE	PEG	± SE	PEG+ML	± SE	PEG+MR	± SE
	V1	3.83	0.19	3.93	0.19	3.88	0.14	3.09	0.11	3.35	0.08	3.19	0.14
	V3	6.05	0.13	6.19	0.21	6.11	0.11	5.22	0.11	5.33	0.11	5.78	0.16
	R1	8.79	0.21	8.83	0.11	8.91	0.16	6.81	0.09	7.02	0.08	7.33	0.11
D	Gs
		WW	± SE	WW+ML	± SE	WW+MR	± SE	PEG	± SE	PEG+ML	± SE	PEG+MR	± SE
	V1	0.71	0.07	0.75	0.03	0.73	0.03	0.49	0.05	0.55	0.03	0.52	0.03
	V3	1.09	0.06	1.13	0.05	1.11	0.04	0.791	0.04	0.88	0.03	0.93	0.03
	R1	1.23	0.07	1.26	0.05	1.3	0.03	0.96	0.06	1.05	0.05	1.21	0.04
Fig.7
	V1
		SOD	POD	CAT	MDA	H2O2	Fv/Fm	O2-	NPQ	ETR	ΦPSII	Pn	Ci	Tr	Gs	Two SP	Three SP	Four SP	SPP	Yield
	WW	199.8	3518.7	331.6	15.19	11.19	0.62	4.89	1.06	8.89	0.11	12.34	261.8	3.83	0.71	11	13.6	2.19	75.3	13.57
	WW+ML	195.6	3509.36	339.64	15.31	11.31	0.63	4.93	1.09	8.9641	0.1253	12.46	269.98	3.93	0.75	10.89	13.2	2.31	75.59	13.69
	WW+MR	201.7	3601.39	341.08	14.99	11.2	0.64	4.95	1.11	8.9226	0.1176	12.41	264.46	3.88	0.73	11.03	13.2	2.44	75.62	13.62
	PEG	208.68	3735.01	344.06	22.9	16.55	0.42	9.89	1.39	5.9	0.0756	9.21	231.3	3.09	0.49	6.17	9.5	2.33	51.5	8.85
	PEG+ML	221.74	4013.71	363.39	18.78	14.19	0.4501	8.13	1.26	6.476	0.0816	9.92	238.2	3.35	0.55	9.5	12.8	1.67	66.5	11.65
	PEG+MR	223.17	4211.4	378.05	16.12	14.38	0.46714	7.98	1.22	6.256	0.0827	9.72	236.8	3.19	0.52	9.2	13.2	3	71.6	12.68
	V3
		SOD	POD	CAT	MDA	H2O2	Fv/Fm	O2-	NPQ	ETR	ΦPSI	Pn	Ci	Tr	Gs	Two SP	Three SP	Four SP	SPP	Yield
	WW	198.8	5219.8	378.6	17.22	15.88	0.71	6.87	1.15	10.4	0.14	22.31	282.8	6.05	1.09	11	13.6	2.19	75.3	13.57
	WW+ML	200.2	5301.98	379.69	17.36	16.01	0.73	6.89	1.18	10.5169	0.159	22.51	291.23	6.19	1.13	12.3	12.98	2.21	75.86	13.72
	WW+MR	199.9	5311.19	384.17	17.59	15.76	0.73	6.93	1.21	10.4569	0.149	22.46	284.26	6.11	1.11	10.98	13.03	2.23	73.56	13.26
	PEG	222.96	5552.85	394.12	21.03	21.31	0.51	12.33	1.52	6.45	0.09664	18.09	251.7	5.22	0.791	5.75	10.5	1.01	49.3	8.48
	PEG+ML	232.82	5751.81	409.74	22.24	18.77	0.56	10.22	1.38	7.114	0.1049	19.82	255.3	5.33	0.88	10.8	9.75	2.02	62.8	11.01
	PEG+MR	245.76	5897.89	415.76	19.13	16.59	0.5987	9.59	1.4421	7.554	0.10996	21.55	269.1	5.78	0.93	5.5	13.3	2.05	62.3	11.18
	R1
		SOD	POD	CAT	MDA	H2O2	Fv/Fm	O2-	NPQ	ETR	ΦPSI	Pn	Ci	Tr	Gs	Two SP	Three SP	Four SP	SPP	Yield
	WW	213.97	5429.9	413.87	23.22	18.13	0.99	8.59	1.61	14.326	0.22	25.69	311.69	8.79	1.23	11	13.6	2.19	75.3	13.57
	WW+ML	215.89	5499.12	420.14	23.51	18.33	1.04	8.63	1.68	14.6872	0.2369	25.8	319.88	8.83	1.26	11.26	12.88	3.02	76.99	13.96
	WW+MR	213.13	5433.38	422.33	23.49	18.36	1.09	8.7	1.79	14.5315	0.2311	25.73	315.19	8.91	1.3	11.33	13.5	2.29	76.01	13.76
	PEG	233.43	5855.57	444.04	29.91	25.28	0.75	15.21	2.19	9.59	0.1412	21.39	281.69	6.81	0.96	7.67	10.5	1.17	53	9.13
	PEG+ML	236.73	6113.69	455.353	27.34	23.17	0.8	13.89	2.08	10.157	0.1507	22.46	288.79	7.02	1.05	9.83	10.5	1.17	58.17	10.28
	PEG+MR	252.01	6160.68	471.566	26.13	21.59	0.83	12.67	2.03	10.469	0.1581	23.19	298.19	7.33	1.21	8.2	12.4	2.2	64.8	11.41
